# Supplementary material for: Multiple weak interactions between BvgA~P and ptx promoter DNA strongly activate transcription of pertussis toxin genes in Bordetella pertussis
Source: PLoS Pathog. 2020 May 13;16(5):e1008500. doi: 10.1371/journal.ppat.1008500 (PMC7250471; doi:10.1371/journal.ppat.1008500)
Supplement: S1 Table — (XLSX) [file ppat.1008500.s002.xlsx]

## Sheet: Sheet1
Supplemental Table S1. Oligos and DNA fragments used for cloning
Primer Name	Primer Sequence	Restriction Site	Template	Vector	Use/Target	Resulting Plasmid
ectopic promoter-lux transcriptional fusion
Q1048	CGCGAATTCCCAGCGCTGGGCCGGCGTC	EcoRI	BP536	pSS3967	WT Pptx (-290 to +28 relative to Pptx +1)	pQC1114
479	CGCGTCGACCATCCCGTCTTCCCCTCTGCGTTTT	SalI
Q1048	CGCGAATTCCCAGCGCTGGGCCGGCGTC	EcoRI	BP536	pSS3967	P∆1 (-290 to +28 relative to Pptx +1)	pQC1384
2416	TATGGTCTCGCGTTGGCGGTTGCCAACACGTATGCGGGATG	BsaI
2408	TATGGTCTCCAACGCCAAAACCCTCGATTCTTCCGTACATC	BsaI	BP536
479	CGCGTCGACCATCCCGTCTTCCCCTCTGCGTTTT	SalI
Q1048	CGCGAATTCCCAGCGCTGGGCCGGCGTC	EcoRI	BP536	pSS3967	P∆2 (-290 to +28 relative to Pptx +1)	pQC1385
2411	TATGGTCTCTACGACGAATCTGCACGCATGCGCGTTG	BsaI
2410	TATGGTCTCGTCGTACATCCCGCTACTGCAATCCAACAC	BsaI	BP536
479	CGCGTCGACCATCCCGTCTTCCCCTCTGCGTTTT	SalI
Q1048	CGCGAATTCCCAGCGCTGGGCCGGCGTC	EcoRI	BP536	pSS3967	P∆3 (-290 to +28 relative to Pptx +1)	pQC1115
796	CGCGGTCTCTACGGAAGAATCGAGGGTTTTGTACGACGAA	BsaI
792	CGCGGTCTCTCCGTAACGGCATGAACGCTCCTTCGGCGCA	BsaI	BP536
479	CGCGTCGACCATCCCGTCTTCCCCTCTGCGTTTT	SalI
Q1048	CGCGAATTCCCAGCGCTGGGCCGGCGTC	EcoRI	BP536	pSS3967	P∆4 (-290 to +28 relative to Pptx +1)	pQC1386
2413	TATGGTCTCGTTGGATTGCAGTAGCGGGATGTACGGAAG	BsaI
2412	TATGGTCTCTCCAACGCAAAGTCGCGCGATGGTACCGGTCAC	BsaI	BP536
479	CGCGTCGACCATCCCGTCTTCCCCTCTGCGTTTT	SalI
Q1048	CGCGAATTCCCAGCGCTGGGCCGGCGTC	EcoRI	BP536	pSS3967	P∆5 (-290 to +28 relative to Pptx +1)	pQC1119
Q1045	GCGGGTCTCGGTGACGCCGAAGGAGCGTTCATGCCGTGTT	BsaI
Q1044	CGCGGTCTCGTCACCGTCCGGACCGTGCTGACCC	BsaI	BP536
479	CGCGTCGACCATCCCGTCTTCCCCTCTGCGTTTT	SalI
Q1048	CGCGAATTCCCAGCGCTGGGCCGGCGTC	EcoRI	BP536	pSS3967	P∆6 (-290 to +28 relative to Pptx +1)	pQC1383
798	CGCGGTCTCCGGTACCATCGCGCGACTTTGCGCCGAAGGA	BsaI
797	CGCGGTCTCGTACCGCCCCCCTGCCATGGTGTGATCCGTA	BsaI	BP536
479	CGCGTCGACCATCCCGTCTTCCCCTCTGCGTTTT	SalI
Q1048	CGCGAATTCCCAGCGCTGGGCCGGCGTC	EcoRI	BP536	pSS3967	BS1-2-5-6 (-290 to +28 relative to Pptx +1)	pQC1116
796	CGCGGTCTCTACGGAAGAATCGAGGGTTTTGTACGACGAA	BsaI
793	CGCGGTCTCTCCGTAGCAAAGTCGCGCGATGGTACCGGTC	BsaI	BP536
479	CGCGTCGACCATCCCGTCTTCCCCTCTGCGTTTT	SalI
Q1048	CGCGAATTCCCAGCGCTGGGCCGGCGTC	EcoRI	BP536	pSS3967	BS1-2-3-6 (-290 to +28 relative to Pptx +1)	pQC1120
Q1046	GCGGGTCTCGGTGACGTTGGATTGCAGTAGCGGGATGTACG	BsaI
Q1044	CGCGGTCTCGTCACCGTCCGGACCGTGCTGACCC	BsaI	BP536
479	CGCGTCGACCATCCCGTCTTCCCCTCTGCGTTTT	SalI
Q1048	CGCGAATTCCCAGCGCTGGGCCGGCGTC	EcoRI	BP536	pSS3967	BS1-2-6 (-290 to +28 relative to Pptx +1)	pQC1117
796	CGCGGTCTCTACGGAAGAATCGAGGGTTTTGTACGACGAA	BsaI
794	CGCGGTCTCTCCGTAGTCACCGTCCGGACCGTGCTGACCC	BsaI	BP536
479	CGCGTCGACCATCCCGTCTTCCCCTCTGCGTTTT	SalI
Q1048	CGCGAATTCCCAGCGCTGGGCCGGCGTC	EcoRI	pQC1120	pSS3967	BS1-3-6 (-290 to +28 relative to Pptx +1)	pQC1468
Q1365	TATGGTCTCTACGACGAATCTGCACGCATGCGCGTTG	BsaI
Q1366	TATGGTCTCGTCGTACATCCCGCTACTGCAATCCAAC	BsaI	pQC1120
479	CGCGTCGACCATCCCGTCTTCCCCTCTGCGTTTT	SalI
Q1048	CGCGAATTCCCAGCGCTGGGCCGGCGTC	EcoRI	pQC1119	pSS3967	BS1-4-6 (-290 to +28 relative to Pptx +1)	pQC1584
2411	TATGGTCTCTACGACGAATCTGCACGCATGCGCGTTG	BsaI
Q1525	TATGGTCTCGTCGTAACGGCATGAACGCTCCTTCGGCGTCACC	BsaI	pQC1119
479	CGCGTCGACCATCCCGTCTTCCCCTCTGCGTTTT	SalI
Q1048	CGCGAATTCCCAGCGCTGGGCCGGCGTC	EcoRI	BP536	pSS3967	BS1-5-6 (-290 to +28 relative to Pptx +1)	pQC1585
2411	TATGGTCTCTACGACGAATCTGCACGCATGCGCGTTG	BsaI
Q1526	TATGGTCTCGTCGTAGCAAAGTCGCGCGATGGTACCGGTC	BsaI	BP536
479	CGCGTCGACCATCCCGTCTTCCCCTCTGCGTTTT	SalI
Q1048	CGCGAATTCCCAGCGCTGGGCCGGCGTC	EcoRI	BP536	pSS3967	BS1-6 (-290 to +28 relative to Pptx +1)	pQC1469
Q1365	TATGGTCTCTACGACGAATCTGCACGCATGCGCGTTG	BsaI
Q1367	TATGGTCTCGTCGTAGTCACCGTCCGGACCGTGCTGAC	BsaI	BP536
479	CGCGTCGACCATCCCGTCTTCCCCTCTGCGTTTT	SalI
Q1048	CGCGAATTCCCAGCGCTGGGCCGGCGTC	EcoRI	pQC1468	pSS3967	BS1-3 (-290 to +28 relative to Pptx +1)	pQC1488
Q1397	TATGGTCTCGTTGGATTGCAGTAGCGGGATG	BsaI
Q1396	TATGGTCTCTCCAACCCCCCCTGCCATGGTGTGATC	BsaI	pQC1468
479	CGCGTCGACCATCCCGTCTTCCCCTCTGCGTTTT	SalI
Q1048	CGCGAATTCCCAGCGCTGGGCCGGCGTC	EcoRI	pQC1468	pSS3967	BS3-6 (-290 to +28 relative to Pptx +1)	pQC1489
2416	TATGGTCTCGCGTTGGCGGTTGCCAACACGTATGCGGGATG	BsaI
Q1398	TATGGTCTCCAACGCCATCCCGCTACTGCAATCCAAC	BsaI	pQC1468
479	CGCGTCGACCATCCCGTCTTCCCCTCTGCGTTTT	SalI
Q1048	CGCGAATTCCCAGCGCTGGGCCGGCGTC	EcoRI	BP536	pSS3967	S-BS6 (-290 to +28 relative to Pptx +1)	pQC1490
Q1400	TATGGTCTCTAGGAAATTTCCTAACGCATGCGCGTTG	BsaI
Q1399	TATGGTCTCTTCCTAGTCACCGTCCGGACCGTGCTGAC	BsaI	BP536
479	CGCGTCGACCATCCCGTCTTCCCCTCTGCGTTTT	SalI
Q1048	CGCGAATTCCCAGCGCTGGGCCGGCGTC	EcoRI	BP536	pSS3967	TTGACA (-290 to +28 relative to Pptx +1)	pQC1467
Q1359	TATGGTCTCTCAGCACGGTCCGGACGGTGAC	BsaI
Q1364	TATGGTCTCTGCTGATTGACATGCCATGGTGTGATC	BsaI	BP536
479	CGCGTCGACCATCCCGTCTTCCCCTCTGCGTTT	SalI
Q1048	CGCGAATTCCCAGCGCTGGGCCGGCGTC	EcoRI	BP536	pSS3967	TTTTTT (-290 to +28 relative to Pptx +1)	pQC1487
Q1359	TATGGTCTCTCAGCACGGTCCGGACGGTGAC	BsaI
Q1395	TATGGTCTCTGCTGATTTTTTTGCCATGGTGTGATC	BsaI	BP536
479	CGCGTCGACCATCCCGTCTTCCCCTCTGCGTTT	SalI
Q1492	CGCGAATTCTACGTGTTGGCAACCGCCAACG	EcoRI	BP536	pSS3967	Pptx-BS+30 (-190 to +4 relative to Pptx +1)	pQC1552
Q1488	TATGGTCTCGTCGACTGATGGTGCCTATTTTACGGATCACACC	BsaI, SalI
ectopic promoter-rfp transcriptional fusion
Q1492	CGCGAATTCTACGTGTTGGCAACCGCCAACG	EcoRI	BP536	pQC2241	Pptx-BS+30 (-190 to +4 relative to Pptx +1)	pQC2307
Q1488	TATGGTCTCGTCGACTGATGGTGCCTATTTTACGGATCACACC	BsaI, SalI
Q1496	CGCGAATTCTACGTGCCGGACAGGGTTTGATGG	EcoRI	BP536	pQC2241	Pfha-BS+30 (-125 to +4 relative to Pfha +1)	pQC2306
Q1489	TATGGTCTCGTCGACTCCAGTGCCATAGTCTGGATAAACCTCAG	BsaI, SalI
in situ promoter-lux transcriptional fusion
2332	TATGGTCTCGAATTCGCGTTTGGCGAGGTCTATCAGTTCC	BsaI, EcoRI	BP536	pSS4162	Pfha ( -970 to +4 relative to Pfha +1)	pQC2623
Q1489	TATGGTCTCGTCGACTCCAGTGCCATAGTCTGGATAAACCTCAG	BsaI, SalI
Q2485	TATGGTCTCGAATTCGATCGGCACCGACGCCACGGCGAAGTCGGCCGC	BsaI, EcoRI	BP536	pSS4162	Pptx (-998 to +4 relative to Pptx +1)	pQC2624
Q1488	TATGGTCTCGTCGACTGATGGTGCCTATTTTACGGATCACACC	BsaI, SalI
in situ promoter-rfp transcriptional fusion
2332	TATGGTCTCGAATTCGCGTTTGGCGAGGTCTATCAGTTCC	BsaI, EcoRI	BP536	pQC2319	Pfha ( -970 to +4 relative to Pfha +1)	pQC2626
Q1489	TATGGTCTCGTCGACTCCAGTGCCATAGTCTGGATAAACCTCAG	BsaI, SalI
Q2485	TATGGTCTCGAATTCGATCGGCACCGACGCCACGGCGAAGTCGGCCGC	BsaI, EcoRI	BP536	pQC2319	Pptx (-998 to +4 relative to Pptx +1)	pQC2627
Q1488	TATGGTCTCGTCGACTGATGGTGCCTATTTTACGGATCACACC	BsaI, SalI
expression
Q1848	GCGGATCCCTAGGCGAGATTGTTGCGTTTGGCGAGGTC	BamHI	R71-2	pQC1883	BvgAD127-129	pQC1894
3100	TATAGAATTCGAGACCGGTCTCGTCGACAAGGAGTTCTTATCATGTACAACAAAGTCCTCATCATTGAC	SalI
Allelic exchange
pQC2645	GCGGCCGCTCAAAGCATATTCTTCTTATCATGTACAACAAAGTCCTCATCATTGACGATCACCCTGTACTGAGATTCGCCGTCCGGGTCCTGATGGAAAAGGAAGGATTCGAAGTCATCGGCGAAACCGATAACGGCATTGACGGGCTCAAGATCGCCCGCGAGAAAATTCCCAACCTCGTCGTACTCGACATCGGCATTCCCAAGCTGGACGGGCTGGAAGTCATCGCCCGGCTGCAATCGCTGGGGTTGCCGCTACGCGTGCTGGTGCTGACCGGCCAGCCGCCTTCGCTGTTCGCCCGCCGCTGCCTGAACTCCGGCGCCGCAGGCTTCGTGTGCAAACACGAGAACCTGCACGAGGTCATCAATGCCGCCAAGGCGGTGATGGCCGGCTACACCT…	NotI, BamHI	GenScript	pSS4894	BvgAD127-129	pQC2645
gBlock
MfeI-EcoRI-SalI gBlock	GCGCAATTGACTCGCGACAATTAAAGCTAAGGAAAACCAATTAAGTCAAATACTTGCACCTAATAATTATTATCCTTCTAAAAACTTGGCGCCAATCGCATTAAATGCACAAGACGATTTCAGTTCTACTCCAATTACGAATTCGTCGACGCG (MfeI, EcoRI, SalI underlined)	MfeI, SalI	Integrated DNA Technologies, Inc.	pSS3967	intermediate construct	pQC2241- intermediate
rfp gBlock	TATAGAATTCACCGGTACTAGTGCTAGCTGATCACGTACGACCAGGTGCTCGAGGGATCCGTCGACGAAGGAGTTCTTATCATGAGAGGTAGTGGTAGTATGTCAGAATTAATTAAAGAAAATATGCATATGAAATTATATATGGAAGGTACAGTAAATAATCATCATTTTAAATGTACATCTGAAGGTGAAGGAAAACCATATGAAGGTACACAAACAATGAAAATTAAAGTAGTTGAAGGTGGACCATTACCTTTTGCATTTGATATTTTAGCTACATCTTTTATGTATGGTTCAAAAGCATTTATTAATCATACACAAGGTATTCCAGATTTCTTTAAACAATCATTTCCTGAAGGTTTTACATGGGAACGTATTACAACATATGAAGATGGAGGT…	EcoRI, BlpI	Integrated DNA Technologies, Inc.	pQC2241- intermediate	ectopic promoter-rfp transcriptional fusion vector	pQC2241
